# Supplementary material for: Clinical characteristics and prognosis of patients with Pneumocystis jirovecii pneumonia without a compromised illness
Source: PLoS One. 2021 Feb 4;16(2):e0246296. doi: 10.1371/journal.pone.0246296 (PMC7861382; doi:10.1371/journal.pone.0246296)
Supplement: S1 Dataset — (XLSX) [file pone.0246296.s001.xlsx]

## Sheet: PCP
No	sex	Age	Group	Subgroup	HTN	DM	COPD	ILD	Ischemicheartdisease	CKD	chronicliverdisease	Exam	WBC	CRP	LDH	PaO2	PaCO2	FiO2	AdDO2	PFratio	TMPSMX	Steroids	No.Antibiotics	MV	HFNC	inhospitalmortality	AmdToTMX_days	Cough	Sputum_Sx	Fever	Dyspnea	Mortality_90D
1	1	72	1	2	1	0	0	0	0	0	0	1	5400	10.19	376	#NULL!	#NULL!	#NULL!	#NULL!	#NULL!	0	0	3	0	0	1	14	1	0	0	0	1
2	1	71	1	2	1	0	0	0	1	0	0	2	8300	22.46	1065	101.7	21.5	0.2	14.025	107.5	1	1	2	0	0	0	1	0	0	0	0	0
3	0	67	1	2	0	0	0	0	0	0	0	1	15600	22.99	955	57.5	39.1	0.4	178.825	97.75	1	1	2	1	0	1	15	0	0	1	0	1
4	1	55	1	5	0	0	0	0	0	0	1	1	3600	0.01	437	#NULL!	#NULL!	#NULL!	#NULL!	#NULL!	1	1	1	0	0	0	0	1	0	1	0	0
5	0	68	1	2	1	1	0	0	0	0	0	1	12600	4.07	1104	79.9	26.9	0.32	114.635	84.0625	1	1	2	1	0	1	0	0	0	1	0	1
6	1	63	1	2	0	0	0	0	0	0	1	1	2400	13.08	694	#NULL!	#NULL!	#NULL!	#NULL!	#NULL!	1	1	1	0	0	1	1	0	0	0	0	1
7	0	39	1	2	0	0	0	0	0	0	0	1	13500	15.89	1348	108	32.1	0.24	22.995	133.75	1	1	2	0	0	0	0	1	1	0	1	0
8	1	57	1	5	0	0	0	0	0	0	1	1	#NULL!	23.51	1281	66.9	36.7	0.8	457.5	46	1	1	2	1	0	1	15	0	0	0	1	1
9	1	50	1	2	1	1	0	0	0	0	0	1	5500	4.83	1587	72.5	26.5	0.8	464.775	33.125	1	1	2	0	0	0	0	1	0	1	1	0
10	0	82	2	6	1	0	0	1	1	0	0	1	8300	5.64	1561	49	22	0.24	94.62	91.6667	1	1	2	1	1	1	1	1	0	1	1	1
11	1	95	1	2	1	1	1	0	1	1	0	1	2800	23	#NULL!	57	29	0.24	77.87	120.833	1	0	2	0	0	0	5	1	1	0	1	0
12	1	63	1	2	1	0	0	0	0	0	0	1	5000	11.38	453	#NULL!	#NULL!	#NULL!	#NULL!	#NULL!	1	1	2	0	0	0	0	1	0	0	0	0
13	1	67	1	2	0	0	0	0	0	0	0	1	1300	26.32	533	#NULL!	#NULL!	#NULL!	#NULL!	#NULL!	1	1	1	0	0	0	10	0	0	1	0	9
14	1	86	1	2	0	0	0	0	1	0	0	1	3500	10.07	685	#NULL!	#NULL!	#NULL!	#NULL!	#NULL!	1	1	2	0	0	0	19	1	1	0	0	9
15	1	58	1	2	0	0	0	0	0	0	0	1	16900	12.14	2953	#NULL!	#NULL!	#NULL!	#NULL!	#NULL!	1	1	1	1	0	1	19	1	1	0	0	1
16	1	34	1	2	0	0	0	0	0	0	0	1	16500	2.52	495	#NULL!	#NULL!	#NULL!	#NULL!	#NULL!	1	1	1	0	0	1	0	0	0	0	0	1
17	1	72	1	3	1	0	0	0	0	0	0	2	16000	12.8	759	91.5	30.3	0.8	441.025	37.875	1	1	2	0	0	1	3	0	0	0	1	1
18	1	70	1	2	0	0	0	0	0	0	0	1	400	24.73	342	#NULL!	#NULL!	#NULL!	#NULL!	#NULL!	1	0	2	0	0	0	12	0	0	0	0	9
19	1	72	1	2	1	1	0	0	0	0	0	1	20.4	369	4700	90.8	39.2	0.32	88.36	122.5	1	1	1	0	0	0	8	0	0	0	1	0
20	1	59	1	2	0	0	0	0	0	0	0	1	500	26.18	1589	80	48	1	573	48	1	1	2	0	1	0	#NULL!	0	0	0	1	9
21	1	64	1	2	0	0	0	0	0	0	0	1	11800	16.22	628	#NULL!	#NULL!	#NULL!	#NULL!	#NULL!	0	1	1	0	0	1	#NULL!	0	0	0	0	1
22	0	59	1	3	0	0	0	0	0	0	0	1	4300	10.2	1118	76	30	0.32	114.66	93.75	1	1	2	0	0	0	11	1	1	1	1	0
23	1	60	1	5	1	1	0	1	0	1	0	2	20500	19.5	1110	82	52	0.8	423.4	65	1	1	2	1	0	1	0	0	0	0	1	1
24	1	71	1	5	1	1	0	1	0	1	0	1	#NULL!	19.38	1087	73	31.3	0.8	458.275	39.125	1	1	3	1	1	1	7	0	0	0	1	1
25	1	62	1	2	0	0	0	0	0	0	0	1	9000	9.46	499	84	43.9	0.5	217.625	87.8	1	1	2	0	0	1	7	0	0	0	1	1
26	0	79	1	2	1	0	0	0	0	1	0	1	2500	13.83	978	92.1	34	0.8	435.8	42.5	1	1	3	1	0	1	1	1	0	1	1	1
27	1	60	1	2	0	0	0	0	0	0	0	1	8100	11.87	731	47.2	29.4	0.28	115.69	105	1	1	0	0	1	1	21	0	0	0	0	1
28	1	58	1	5	0	0	0	0	0	0	0	1	13100	11.4	1086	#NULL!	#NULL!	#NULL!	#NULL!	#NULL!	1	1	2	0	1	1	3	0	0	0	1	1
29	1	76	1	4	0	0	0	0	0	0	0	1	7300	11.4	1436	76	29	0.8	458.15	36.25	1	1	2	0	0	0	0	1	1	0	1	0
30	1	69	1	3	0	0	1	0	0	0	0	1	17900	14.5	1136	60.1	27	0.8	476.55	33.75	1	0	2	1	0	1	2	1	1	0	1	1
31	1	65	1	2	1	0	0	0	0	0	0	1	700	3.56	260	#NULL!	#NULL!	#NULL!	#NULL!	#NULL!	1	0	1	0	0	0	12	0	0	1	0	0
32	1	56	1	5	1	0	0	0	0	0	0	1	5400	12.02	544	#NULL!	#NULL!	#NULL!	#NULL!	#NULL!	1	0	1	0	0	0	0	0	0	1	0	0
33	0	56	1	4	0	0	0	1	0	0	0	2	15700	17.4	#NULL!	57	35	1	612.25	35	1	1	2	1	0	0	0	1	1	1	1	0
34	0	72	1	3	0	0	0	0	0	0	0	2	7500	12.14	651	#NULL!	#NULL!	#NULL!	#NULL!	#NULL!	1	1	2	0	0	0	8	1	1	1	1	0
35	0	55	1	3	0	0	0	0	0	0	0	1	2800	9.88	#NULL!	#NULL!	#NULL!	#NULL!	#NULL!	#NULL!	1	1	2	0	0	0	12	1	1	1	1	0
36	1	76	1	4	0	0	0	0	0	0	0	1	5800	3.76	372	#NULL!	#NULL!	#NULL!	#NULL!	#NULL!	1	1	2	1	1	1	#NULL!	0	0	1	1	1
37	1	72	1	3	1	0	0	0	0	0	0	1	6200	9.55	#NULL!	#NULL!	#NULL!	#NULL!	#NULL!	#NULL!	1	1	1	0	0	0	4	0	0	1	0	0
38	1	52	1	2	0	1	0	0	0	0	1	1	400	1.55	210	#NULL!	#NULL!	#NULL!	#NULL!	#NULL!	1	0	2	1	0	1	7	0	1	1	0	1
39	0	63	1	2	0	0	0	0	0	0	0	1	1400	7.14	664	#NULL!	#NULL!	#NULL!	#NULL!	#NULL!	1	1	0	0	0	0	5	0	0	1	0	1
40	1	66	1	2	1	1	0	0	0	0	1	1	200	6.26	814	109	32	0.8	421.4	40	1	1	2	0	0	1	14	0	0	1	0	1
41	0	72	2	6	0	0	1	0	0	0	1	1	9800	11.4	1455	120	36	0.24	6.12	150	1	1	2	1	0	1	0	0	0	1	1	1
42	1	73	1	5	1	1	1	1	1	0	0	1	9400	17.8	798	99	27	0.5	223.75	54	1	1	1	0	1	1	0	0	0	1	1	1
43	1	36	1	2	0	0	0	0	0	0	0	1	12000	9.71	469	#NULL!	#NULL!	#NULL!	#NULL!	#NULL!	1	0	2	0	0	0	16	1	1	1	0	0
44	0	62	1	4	0	0	0	0	0	0	0	1	16800	11.72	2469	37.1	35.2	0.28	118.415	126.071	1	1	1	1	0	1	#NULL!	0	0	1	0	1
45	0	57	1	2	0	0	0	0	0	0	0	1	200	29	201	63.4	41.9	0.28	83.865	149.643	1	1	3	1	1	1	#NULL!	0	0	1	1	1
46	0	81	2	6	0	0	0	0	1	1	0	1	12000	6.3	365	117.3	23.5	0.24	24.445	97.9167	1	0	2	0	0	0	10	0	0	1	0	9
47	1	65	1	3	1	1	0	0	0	0	0	1	11100	13.89	1268	63.3	36.9	0.5	247.075	73.8	1	1	2	1	0	0	0	0	0	0	1	0
48	1	61	1	2	0	0	0	0	0	0	0	1	8100	17.23	2800	#NULL!	#NULL!	#NULL!	#NULL!	#NULL!	1	1	2	0	0	0	2	1	1	1	0	0
49	0	39	1	4	0	0	0	0	0	0	0	1	11500	18.5	1282	107	29	0.28	56.39	103.571	1	1	2	0	0	1	9	1	0	1	1	1
50	0	58	1	5	1	0	0	0	0	0	0	2	3800	0.21	413	208	37	0.8	316.15	46.25	1	1	0	0	0	0	2	0	0	0	1	0
51	1	69	1	1	0	0	0	0	0	0	0	1	10000	18.3	566	58	29.5	0.2	47.725	147.5	1	1	1	0	0	0	0	0	1	0	0	0
52	1	44	1	1	0	0	0	0	0	0	1	2	3200	0.53	640	75	38.7	0.2	19.1	194	1	0	0	0	0	0	0	0	0	0	1	0
53	0	82	1	2	1	0	0	0	0	1	0	1	63500	7.06	1031	44.8	37.7	0.32	136.235	117.812	1	1	2	0	0	1	6	0	0	0	1	1
54	1	55	1	5	1	1	0	0	0	0	0	1	4500	1.86	459	#NULL!	#NULL!	#NULL!	#NULL!	#NULL!	1	0	2	0	0	0	4	1	1	1	1	0
55	1	60	1	2	1	0	0	0	0	0	0	1	17000	5.27	383	#NULL!	#NULL!	#NULL!	#NULL!	#NULL!	1	0	2	0	0	0	0	0	0	1	0	0
56	0	76	2	6	0	0	0	0	0	0	0	1	13300	20.41	1615	45.6	27.6	0.8	490.3	34.5	1	1	2	0	0	1	3	1	0	0	1	1
57	1	48	1	1	0	0	0	0	0	0	0	2	6900	9.7	807	136.6	33.2	0.28	21.315	118.929	1	0	2	0	0	0	1	1	0	0	1	0
58	0	78	1	4	1	1	0	0	0	0	0	2	15600	22.32	1743	112	39	1	552.25	39	1	1	2	1	0	1	1	1	1	0	1	1
59	1	55	1	2	0	1	0	0	0	0	0	1	200	32.5	344	#NULL!	#NULL!	#NULL!	#NULL!	#NULL!	1	0	1	1	0	0	11	0	1	1	0	9
60	0	74	1	3	0	1	0	0	0	0	0	1	4900	31.78	641	91.6	28.9	0.24	43.395	120.417	1	0	2	0	0	0	10	1	1	0	0	0
61	1	72	1	5	1	0	0	0	0	0	0	1	3200	14.49	#NULL!	51.3	38.4	0.8	471.1	48	1	1	1	1	0	0	#NULL!	1	1	1	1	9
62	1	60	1	2	0	0	0	0	0	0	1	1	8900	10.34	1978	65	26	0.85	508.55	30.5882	1	0	2	1	0	0	#NULL!	0	0	0	1	0
63	1	65	1	2	0	1	0	0	0	0	0	1	2900	2.52	471	#NULL!	#NULL!	#NULL!	#NULL!	#NULL!	1	1	2	0	0	0	2	1	1	0	0	0
64	1	50	1	5	1	0	0	0	0	1	0	1	11700	17.95	1027	54.9	22.1	0.8	487.875	27.625	1	0	2	1	0	1	0	0	0	0	1	1
65	1	54	1	1	0	0	0	0	0	0	0	1	7800	2.59	1030	#NULL!	#NULL!	#NULL!	#NULL!	#NULL!	1	0	2	0	0	0	1	0	0	0	0	0
66	1	63	1	5	1	0	0	0	0	1	0	1	5400	11.33	1160	79.4	29.8	0.8	453.75	37.25	1	1	2	1	0	1	#NULL!	0	0	1	0	1
67	1	51	1	5	1	0	0	0	0	1	0	2	8700	29.6	850	132	33.5	0.8	396.525	41.875	1	1	1	1	0	0	5	0	0	0	0	0
68	1	72	2	6	0	0	0	1	0	0	0	2	196000	4.1	708	51.4	36	0.8	474	45	1	1	2	1	1	1	13	1	0	0	1	1
69	1	67	1	2	0	1	0	0	0	0	0	1	4900	18.63	#NULL!	96	28.4	0.4	153.7	71	1	1	2	1	0	1	1	1	0	0	1	1
70	0	68	1	4	0	1	0	0	0	0	0	1	7300	26.58	1802	69.59	38	0.8	453.3	47.5	1	1	2	0	1	0	0	0	0	1	0	0
71	1	26	2	6	0	0	0	0	1	1	0	1	12100	14.11	1470	#NULL!	#NULL!	#NULL!	#NULL!	#NULL!	1	1	2	1	0	0	5	1	0	0	0	0
72	1	60	1	2	0	0	0	0	0	0	0	1	7900	11.9	1252	71	34	0.24	57.62	141.667	1	1	1	0	0	0	3	0	0	1	0	0
73	0	75	1	5	1	1	0	0	0	0	0	1	11800	12	1158	34	27.1	0.8	502.525	33.875	1	1	2	1	0	1	0	0	0	1	1	1
74	0	31	1	4	0	0	0	0	0	0	0	1	1900	5.18	717	#NULL!	#NULL!	#NULL!	#NULL!	#NULL!	1	1	1	0	0	0	13	0	0	1	0	0
75	0	61	2	6	1	0	0	0	0	0	0	1	5.7	17.8	925	51.3	34.7	0.8	475.725	43.375	1	1	2	1	0	1	10	1	1	1	1	1
76	1	71	1	2	1	0	0	0	0	0	0	1	900	30.31	643	#NULL!	#NULL!	#NULL!	#NULL!	#NULL!	1	1	1	0	0	1	#NULL!	1	1	0	1	1
77	1	55	1	1	0	0	0	0	0	0	0	2	3800	0.99	838	#NULL!	#NULL!	#NULL!	#NULL!	#NULL!	1	1	0	0	0	0	1	1	1	1	0	0
78	1	43	1	1	0	0	0	0	0	0	0	1	4900	8.02	907	138	31.5	0.24	-6.255	131.25	1	0	0	0	0	0	0	1	1	0	1	0
79	1	38	1	1	0	0	0	0	0	0	0	1	13300	1.6	1066	80	40	0.24	41.12	166.667	1	1	3	1	1	1	0	1	1	1	1	1
80	0	67	1	5	0	0	0	0	0	0	1	1	4600	16	1163	63	23.5	0.8	478.025	29.375	1	1	1	1	0	1	6	0	0	0	1	1
81	0	73	1	2	0	1	0	0	0	0	0	1	2600	12.95	921	#NULL!	#NULL!	#NULL!	#NULL!	#NULL!	1	1	2	0	0	0	1	1	1	1	0	0
82	0	83	1	4	0	0	0	0	0	0	0	1	14800	16.93	732	111	39	0.5	196.75	78	1	1	2	0	0	1	0	1	0	0	1	1
83	0	55	1	3	0	0	0	0	0	0	0	1	11100	1.3	678	#NULL!	#NULL!	#NULL!	#NULL!	#NULL!	1	1	2	0	1	1	10	1	1	0	1	1
84	1	59	1	2	0	0	0	0	1	0	0	1	8200	4.02	776	#NULL!	#NULL!	#NULL!	#NULL!	#NULL!	1	1	2	0	0	0	0	1	1	1	0	0
85	1	77	1	3	1	0	0	0	0	0	0	2	14500	13.8	1047	70	27	0.8	466.65	33.75	1	1	2	1	0	1	11	0	0	1	1	1
86	1	66	1	1	1	1	0	0	1	0	0	2	7600	3.5	1039	111	27	0.8	425.65	33.75	1	1	1	1	1	1	6	0	1	1	1	1
87	0	41	1	2	0	0	0	0	0	0	0	1	3500	23.1	1193	#NULL!	#NULL!	#NULL!	#NULL!	#NULL!	1	1	2	1	0	0	3	0	0	1	0	0
88	0	71	1	4	1	0	0	0	0	0	0	1	8000	3.24	#NULL!	#NULL!	#NULL!	#NULL!	#NULL!	#NULL!	1	1	1	0	0	0	#NULL!	1	0	0	1	9
89	1	69	2	6	0	1	0	1	0	0	0	1	17100	1.6	662	55.8	35.9	0.5	255.825	71.8	1	1	0	0	1	1	3	1	1	0	1	1
90	1	57	1	2	1	0	0	0	0	0	0	1	33700	9.69	911	55	30.8	0.8	476.9	38.5	1	1	2	1	0	1	3	0	0	1	1	1
91	0	75	2	6	0	0	0	0	1	0	0	1	10200	2.5	1989	74.5	32.2	0.24	56.245	134.583	1	1	2	1	0	1	10	0	0	0	1	1
92	0	56	1	2	0	0	0	0	0	0	0	2	2900	10.51	1426	#NULL!	#NULL!	#NULL!	#NULL!	#NULL!	1	1	2	0	0	0	12	0	0	0	0	0
93	0	53	1	2	0	0	0	0	0	0	0	1	18200	5.96	1413	#NULL!	#NULL!	#NULL!	#NULL!	#NULL!	1	1	0	0	0	0	1	0	0	0	1	0
94	1	71	1	3	1	0	0	0	0	0	0	1	4900	6.97	640	91	36	0.8	434.4	45	1	1	2	0	1	1	2	1	1	0	1	1
95	0	82	2	6	0	0	0	0	1	1	0	1	12500	17.19	1026	49	41.8	0.9	540.45	46.4444	1	1	1	0	0	1	#NULL!	1	1	0	1	1
96	1	76	1	5	0	0	0	1	0	0	0	1	11300	30.37	1121	44.3	32.6	0.5	271.45	65.2	1	1	2	1	0	1	0	0	1	0	1	1
97	1	59	1	5	0	1	0	0	0	0	0	1	9200	0.1	122	#NULL!	#NULL!	#NULL!	#NULL!	#NULL!	1	1	2	0	#NULL!	0	#NULL!	0	0	0	0	0
98	1	40	1	1	0	0	0	0	0	0	0	1	2200	0.8	817	#NULL!	#NULL!	#NULL!	#NULL!	#NULL!	1	0	0	0	0	0	0	1	1	1	0	0
99	1	36	1	1	0	0	0	0	0	0	0	2	8200	0.9	1248	129	32.5	0.2	-27.025	162.5	1	0	0	0	0	0	0	0	0	0	1	0
100	1	59	1	2	0	0	0	0	0	0	1	1	500	4.1	541	#NULL!	#NULL!	#NULL!	#NULL!	#NULL!	1	1	2	0	0	0	6	1	1	1	0	0
101	1	58	1	2	0	0	0	0	1	1	0	1	8300	13.17	799	159	37.9	0.5	150.125	75.8	1	0	2	0	0	0	#NULL!	0	0	0	1	0
102	1	46	1	1	0	0	0	0	0	0	0	1	8300	8.6	706	67.3	25	0.2	44.05	125	1	1	0	0	0	0	1	1	1	0	1	0
103	1	53	1	2	0	1	0	0	0	0	0	1	14000	23.6	587	#NULL!	#NULL!	#NULL!	#NULL!	#NULL!	1	1	1	0	1	1	#NULL!	1	0	1	0	1
104	1	33	1	1	0	0	0	0	0	0	0	2	8500	12.6	1057	50.2	35.7	0.24	76.17	149.167	1	1	0	0	0	0	0	1	0	0	1	0
105	1	71	1	4	0	0	0	1	0	0	0	2	2700	18.1	459	86.2	46.9	0.75	389.925	62.5333	1	1	1	1	0	1	6	0	0	0	1	1
106	1	77	1	4	0	0	0	0	0	0	0	1	9100	8.4	773	69.09	18.6	0.65	371.1	28.6154	1	1	2	0	1	0	0	0	0	0	1	0
107	1	25	1	1	0	0	0	0	0	0	0	2	7100	14.2	1238	83	41	0.24	36.87	170.833	1	1	2	1	1	0	5	1	1	0	1	9
108	1	65	1	2	1	1	0	0	0	0	0	1	10600	13.71	916	87.1	23.6	0.32	111.56	73.75	1	1	2	0	0	0	0	1	0	0	1	0
109	1	52	1	1	0	0	0	0	0	0	0	1	5100	14.7	1459	160.1	27.1	0.5	162.525	54.2	1	1	2	1	1	1	1	1	0	0	1	1
110	1	71	1	5	0	0	0	0	1	0	0	1	7400	9	950	113	30	0.8	419.9	37.5	1	1	2	0	1	1	0	1	1	0	1	1
111	1	69	1	2	0	0	0	0	0	1	0	1	14300	23.24	485	#NULL!	#NULL!	#NULL!	#NULL!	#NULL!	1	1	3	1	1	1	14	0	0	0	1	1
112	0	19	1	2	0	0	0	0	0	0	0	1	200	23.65	226	#NULL!	#NULL!	#NULL!	#NULL!	#NULL!	1	1	3	1	0	1	#NULL!	0	0	1	0	1
113	1	39	1	1	0	0	0	0	0	0	0	2	8600	0.2	750	62	38	0.8	460.9	47.5	1	1	2	0	0	0	4	1	0	0	1	0
114	1	75	1	3	0	0	0	0	0	0	0	1	13500	11.14	711	#NULL!	#NULL!	#NULL!	#NULL!	#NULL!	1	1	2	1	0	1	1	1	1	0	1	1
115	1	50	1	1	0	0	0	0	0	0	0	1	2900	0.6	693	#NULL!	#NULL!	#NULL!	#NULL!	#NULL!	1	0	0	0	0	0	2	1	0	1	0	0
116	1	73	2	6	1	1	0	0	1	0	0	1	15400	29.6	2302	21	22	0.8	521.9	27.5	1	0	2	1	0	1	9	1	1	0	1	1
117	0	62	1	4	1	1	0	0	0	0	0	1	6100	20.4	1113	59	29	0.8	475.15	36.25	1	1	2	1	1	1	0	0	0	0	1	1
118	1	45	1	1	0	0	0	0	0	0	0	2	1900	0.9	643	#NULL!	#NULL!	#NULL!	#NULL!	#NULL!	1	0	0	0	0	0	6	0	0	1	0	0
119	1	22	1	1	0	0	0	0	0	0	0	1	6700	8.4	544	65	37.6	0.24	59.12	156.667	1	0	1	0	0	0	1	1	1	0	1	9
120	1	66	1	4	0	0	0	1	0	0	0	1	112000	27	2131	177.2	35.5	1	491.425	35.5	1	1	2	1	0	1	0	1	1	1	1	1
121	1	58	1	2	0	0	0	0	0	1	0	1	3500	12.21	1522	#NULL!	#NULL!	#NULL!	#NULL!	#NULL!	1	1	2	0	0	0	2	1	0	0	0	0
122	0	52	1	5	0	0	0	1	0	0	0	1	15500	2.7	1055	43	34.7	0.8	484.025	43.375	1	1	2	1	1	0	0	1	1	0	1	9
123	0	76	1	2	1	0	0	0	0	0	0	1	2600	22.85	970	68.2	25.3	0.8	470.575	31.625	1	1	2	1	0	0	0	1	1	0	1	9
124	1	70	1	2	0	1	0	0	0	0	0	1	26400	10.63	2342	71.7	30.4	0.24	61.42	126.667	1	1	1	0	0	1	#NULL!	0	0	1	0	1
125	1	74	1	1	0	0	0	1	0	0	0	1	20400	14.99	964	#NULL!	#NULL!	#NULL!	#NULL!	#NULL!	1	1	2	1	0	1	11	0	0	0	1	1
126	1	43	1	1	0	0	0	0	0	0	0	2	4700	1.8	684	141.1	33.4	0.24	-11.83	139.167	1	0	1	0	0	0	5	1	1	1	1	0
127	0	60	1	4	1	0	0	0	0	0	0	2	11800	16.4	1133	67.59	26.1	0.6	327.575	43.5	1	1	2	0	1	0	1	1	1	1	1	0
128	0	62	1	2	0	0	0	0	0	0	0	1	13200	16	18188	#NULL!	#NULL!	#NULL!	#NULL!	#NULL!	1	0	2	0	0	0	#NULL!	0	0	1	0	0
129	1	80	2	6	0	0	0	0	1	0	0	1	14400	11.8	897	47	29	0.8	487.15	36.25	1	1	2	1	1	0	7	0	0	1	1	0
130	1	51	1	2	1	1	0	0	0	0	0	1	5000	23.32	835	#NULL!	#NULL!	#NULL!	#NULL!	#NULL!	1	1	2	1	1	1	6	1	0	1	0	1
131	1	65	1	2	0	0	0	0	0	1	0	1	5500	13.11	406	#NULL!	#NULL!	#NULL!	#NULL!	#NULL!	1	1	2	0	0	0	11	1	1	0	0	1
132	1	61	1	3	1	1	0	0	0	0	0	1	4200	18.09	1200	68.8	31.2	0.8	462.6	39	1	1	2	0	0	0	0	0	0	1	0	0
133	1	72	2	6	1	0	0	0	0	0	0	2	11000	4.3	920	77.9	31.9	0.8	452.625	39.875	1	1	2	0	1	0	1	1	1	0	1	0
134	1	68	1	2	0	1	0	0	0	0	0	1	2300	4.99	400	#NULL!	#NULL!	#NULL!	#NULL!	#NULL!	1	1	1	0	0	0	0	0	0	1	0	0
135	1	54	1	2	0	0	0	0	0	0	0	1	13200	19.7	2376	103	35	1	566.25	35	1	1	2	1	0	0	3	0	0	0	0	9
136	1	50	1	1	0	0	0	0	0	0	0	1	2700	0.12	#NULL!	#NULL!	#NULL!	#NULL!	#NULL!	#NULL!	1	0	0	0	0	0	5	0	0	0	0	0
137	1	77	1	4	1	0	0	0	0	1	0	1	7400	14.2	571	84	41	0.24	35.87	170.833	1	1	2	0	1	1	5	0	1	0	1	1
138	0	79	2	6	0	0	0	0	0	0	0	2	3500	22.3	1131	46	34	0.8	481.9	42.5	1	1	2	1	0	1	9	1	1	1	1	1
139	0	40	1	2	1	0	0	0	0	0	0	1	3100	13.43	999	#NULL!	#NULL!	#NULL!	#NULL!	#NULL!	1	1	2	1	1	1	#NULL!	0	0	1	0	1
140	1	79	1	3	0	0	0	0	0	0	0	1	8500	4.81	554	#NULL!	#NULL!	#NULL!	#NULL!	#NULL!	1	1	1	0	0	0	8	1	0	0	1	9
141	0	55	1	3	0	0	0	0	0	0	0	1	7400	10.52	#NULL!	62.8	45.5	0.32	108.485	142.188	1	1	0	0	1	0	#NULL!	1	1	0	1	9
142	0	83	1	5	1	1	0	0	0	0	0	1	12800	17.3	1716	63	33	0.8	466.15	41.25	1	1	2	0	1	1	0	1	1	0	1	1
143	1	73	1	2	0	1	0	0	0	0	0	1	12200	3.1	915	#NULL!	#NULL!	#NULL!	#NULL!	#NULL!	1	1	1	0	0	0	6	0	0	1	0	0
144	1	74	1	5	1	0	0	0	0	1	0	1	3000	22.77	1200	116	27	0.8	420.65	33.75	1	1	1	0	1	1	0	0	1	1	1	1
145	1	40	1	1	0	0	0	0	0	0	0	1	9900	22.04	#NULL!	92.7	34.9	0.8	434.075	43.625	1	1	1	0	0	0	0	0	1	1	0	9
146	1	55	1	1	1	0	1	0	0	0	0	1	5000	10.02	571	76.09	29.9	0.2	29.125	149.5	1	0	0	0	0	0	0	0	0	1	0	0
147	1	43	1	5	0	0	0	0	0	0	1	1	11800	9.12	825	88.8	22.5	0.8	453.475	28.125	1	1	2	1	1	1	#NULL!	0	0	1	0	1
148	1	66	1	4	0	1	0	1	0	0	0	1	8800	10.62	693	#NULL!	#NULL!	#NULL!	#NULL!	#NULL!	1	1	1	1	1	1	7	0	0	0	1	1
149	0	84	1	4	0	0	0	0	1	0	0	1	10500	13.47	1140	67	27	0.24	70.37	112.5	1	1	2	0	1	1	4	1	1	0	1	1
150	1	61	1	3	0	0	0	0	0	0	0	1	900	25.46	659	128	36	0.28	26.64	128.571	1	1	2	0	0	0	9	0	0	0	1	9
151	1	29	1	1	0	0	0	0	0	0	0	1	6800	8.2	712	71	43	0.28	74.89	153.571	1	1	1	0	0	0	0	1	0	0	1	0
152	1	70	1	4	1	0	1	0	0	0	0	1	15900	7.52	#NULL!	69	36	0.24	57.12	150	1	1	2	0	1	1	3	0	1	0	1	1
153	1	44	1	2	0	0	0	0	0	0	1	1	10000	8.33	523	#NULL!	#NULL!	#NULL!	#NULL!	#NULL!	1	1	1	0	0	0	6	0	0	1	0	0
154	1	85	1	4	1	0	0	0	0	0	0	1	9600	8.57	804	90	32	0.24	41.12	133.333	1	1	1	1	0	1	0	0	0	0	1	1
155	0	60	1	2	1	0	0	0	0	0	1	1	1200	7.99	444	#NULL!	#NULL!	#NULL!	#NULL!	#NULL!	1	1	1	0	0	0	3	0	0	1	0	0
156	0	74	1	2	0	0	0	0	0	0	0	1	2300	24.75	542	81.4	37.5	0.5	228.225	75	1	1	1	1	0	1	5	1	1	1	0	1
157	1	76	1	2	1	1	0	0	0	0	0	1	1500	7.17	447	57.6	25.5	0.28	110.165	91.0714	1	0	1	0	0	0	0	0	0	0	1	0
158	0	59	1	2	0	0	0	0	0	1	0	1	1400	11.68	674	#NULL!	#NULL!	#NULL!	#NULL!	#NULL!	1	1	1	1	0	1	1	1	0	0	0	1
159	1	59	1	4	1	1	0	0	0	0	0	2	11600	12.1	988	139	28.8	0.75	359.75	38.4	1	1	2	1	1	1	0	1	1	0	1	1
160	1	74	1	2	0	0	0	0	0	0	0	1	1100	22.47	302	57.4	23.2	0.8	484	29	1	1	2	1	0	1	2	0	0	0	1	1
161	0	52	1	3	1	0	0	0	0	0	0	1	9100	37.35	#NULL!	#NULL!	#NULL!	#NULL!	#NULL!	#NULL!	1	1	2	1	1	1	8	0	0	0	1	1
162	0	35	1	2	0	0	0	0	0	0	0	1	4600	2.55	#NULL!	#NULL!	#NULL!	#NULL!	#NULL!	#NULL!	1	1	0	0	0	1	7	1	1	1	0	1
163	1	63	1	2	1	0	0	0	1	0	0	1	4600	10.75	739	#NULL!	#NULL!	#NULL!	#NULL!	#NULL!	1	1	1	1	0	0	7	0	1	1	0	0
164	0	71	1	2	0	1	0	0	0	0	0	1	6800	17.5	1229	61.4	29.5	0.8	472.125	36.875	1	1	2	1	0	1	0	0	0	1	1	1
165	1	35	1	1	0	0	0	0	0	0	0	2	2200	0.13	495	#NULL!	#NULL!	#NULL!	#NULL!	#NULL!	1	0	0	0	0	0	1	0	0	0	0	0
166	1	69	1	2	0	0	0	0	0	0	0	1	8400	16.4	2059	82.6	28.6	0.8	452.05	35.75	1	1	3	1	0	1	1	0	0	1	1	1
167	0	23	1	2	0	0	0	0	0	0	0	2	9500	4.03	456	#NULL!	#NULL!	#NULL!	#NULL!	#NULL!	1	0	0	0	0	0	0	0	0	0	0	0
168	0	59	1	2	1	0	0	0	0	0	0	1	4900	11.65	535	#NULL!	#NULL!	#NULL!	#NULL!	#NULL!	1	0	1	0	0	0	2	0	1	1	0	0
169	1	53	1	2	0	0	0	0	0	0	0	1	200	19.32	572	#NULL!	#NULL!	#NULL!	#NULL!	#NULL!	1	1	2	1	0	1	#NULL!	1	0	1	0	1
170	0	75	1	5	0	0	0	0	0	0	0	1	16800	8.45	#NULL!	#NULL!	#NULL!	#NULL!	#NULL!	#NULL!	1	0	3	1	0	0	#NULL!	0	0	1	1	0
171	0	63	1	2	0	0	0	0	0	0	0	1	7200	13.24	1340	89.4	26.1	0.8	448.375	32.625	1	1	2	0	0	0	0	0	0	1	1	0
172	1	61	1	2	0	0	0	0	0	1	0	1	2800	11.9	2439	#NULL!	#NULL!	#NULL!	#NULL!	#NULL!	1	1	1	1	1	0	#NULL!	1	1	0	1	9
173	1	69	1	2	1	1	0	0	0	0	0	1	200	29.05	121	#NULL!	#NULL!	#NULL!	#NULL!	#NULL!	1	1	2	1	0	1	#NULL!	0	0	0	1	1
174	1	68	1	2	1	0	0	0	0	0	0	1	#NULL!	4.98	784	128	29.2	0.28	35.14	104.286	1	0	3	0	0	0	3	0	0	1	0	0
175	1	61	1	2	0	0	0	0	0	0	0	1	1500	11.97	776	55.5	28.4	0.2	51.6	142	1	1	3	1	0	1	#NULL!	0	0	0	0	1
176	1	75	1	3	1	1	1	0	0	0	0	1	9800	23.93	1412	76	43	0.3	84.15	143.333	1	1	1	0	1	0	10	1	1	0	1	9
177	1	64	1	1	0	0	0	0	0	0	0	1	2200	1.14	630	#NULL!	#NULL!	#NULL!	#NULL!	#NULL!	1	1	0	0	0	0	1	0	0	0	1	0
178	1	75	1	2	0	0	0	0	0	0	0	1	18300	18.67	576	76.9	27.6	0.28	88.24	98.5714	1	1	0	0	0	0	#NULL!	1	0	1	0	0
179	1	65	1	5	0	0	0	0	1	0	1	1	13000	24.7	1934	73.3	26.4	0.8	464.1	33	1	1	2	1	1	1	1	1	1	0	1	1
180	1	46	1	3	0	0	0	0	0	0	0	1	9800	4.9	#NULL!	#NULL!	#NULL!	#NULL!	#NULL!	#NULL!	1	0	2	0	0	0	#NULL!	0	0	0	0	9
181	1	75	1	2	1	0	0	0	0	0	0	1	2700	6.46	463	#NULL!	#NULL!	#NULL!	#NULL!	#NULL!	1	1	1	0	0	0	#NULL!	0	0	1	0	0
182	0	23	1	2	0	0	0	0	0	0	0	1	8400	0.97	505	#NULL!	#NULL!	#NULL!	#NULL!	#NULL!	1	1	2	0	0	0	0	1	1	0	1	0
183	1	71	1	2	0	0	1	0	0	0	0	1	21300	7.05	2289	#NULL!	#NULL!	#NULL!	#NULL!	#NULL!	1	1	2	0	0	1	#NULL!	0	0	1	0	1
184	1	60	1	5	0	0	0	0	0	0	0	1	22700	14.53	575	106.9	37	0.32	75.01	115.625	1	1	2	0	0	0	6	1	1	0	1	0
185	1	65	1	2	1	1	0	0	0	0	0	1	27900	12.42	1120	79.59	33.2	0.8	449.175	41.625	1	1	2	1	1	1	0	0	0	1	0	1
186	1	79	1	3	0	0	0	0	0	0	0	1	1700	24.27	3208	81.4	22.4	0.8	461	28	1	1	2	0	1	1	#NULL!	0	0	0	1	1
187	1	77	1	3	1	1	0	0	0	0	1	1	10800	9.37	628	127.3	31.3	0.8	403.975	39.125	1	1	2	0	1	1	5	1	1	1	1	1
